# Supplementary material for: Higher Intake of Dairy Is Associated with Lower Cardiometabolic Risks and Metabolic Syndrome in Asian Indians
Source: Nutrients. 2022 Sep 7;14(18):3699. doi: 10.3390/nu14183699 (PMC9503034; doi:10.3390/nu14183699)
Supplement: Supplementary file 1 [file nutrients-14-03699-s001.zip]

Archive with 1 entries (1 files):
- nutrients-1842428-supplementary.pdf
